# Supplementary material for: Pharmacokinetics of hyaluronidase-facilitated subcutaneous immunoglobulin 10% in pediatric patients with primary immunodeficiency disease
Source: Immunother Adv. 2026 Apr 3;6(1):ltag003. doi: 10.1093/immadv/ltag003 (PMC13049483; doi:10.1093/immadv/ltag003)
Supplement: ltag003_Supplementary_Data [file ltag003_supplementary_data.zip]

Archive with 2 entries (2 files):
- Li et al supplementary data_12-Nov-25.docx
- Li et al._graphical abstract_2.00_27-Jan-26.pdf
